# Supplementary material for: Transient Expression and Immunogenicity Assessment of the Dermatophagoides pteronyssinus Der p 2 Allergen Produced in Nicotiana benthamiana
Source: Vaccines (Basel). 2026 Mar 11;14(3):256. doi: 10.3390/vaccines14030256 (PMC13030849; doi:10.3390/vaccines14030256)
Supplement: Supplementary file 1 [file vaccines-14-00256-s001.zip]

Archive with 1 entries (1 files):
- vaccines-4156836-supplementary.pdf
